# Supplementary material for: The Mutation Hotspots at UGT1A Locus May Be Associated with Gilbert’s Syndrome Affecting the Taiwanese Population
Source: Int J Mol Sci. 2022 Oct 21;23(20):12709. doi: 10.3390/ijms232012709 (PMC9603874; doi:10.3390/ijms232012709)
Supplement: Supplementary file 1 [file ijms-23-12709-s001.zip]

Archive with 1 entries (1 files):
- ijms-1913746-supplementary.pdf
